# Supplementary material for: Traditional Chinese medicine Zhusha Anshen Wan: protective effects on liver, kidney, and intestine of the individual drugs using 1H NMR metabolomics
Source: Front Pharmacol. 2024 Jan 29;15:1353325. doi: 10.3389/fphar.2024.1353325 (PMC10871036; doi:10.3389/fphar.2024.1353325)
Supplement: Supplementary file 1 [file DataSheet5.xls]

## Sheet: Sheet1
	0.24	0.28	0.32	0.36	0.4	0.44	0.48	0.52	0.56	0.6	0.64	0.68	0.72	0.76	0.8	0.84	0.88	0.92	0.96	1	1.04	1.08	1.12	1.16	1.2	1.24	1.28	1.32	1.36	1.4	1.44	1.48	1.52	1.56	1.6	1.64	1.68	1.72	1.76	1.8	1.84	1.88	1.92	1.96	2	2.04	2.08	2.12	2.16
K-1	0.0431636	0.0397932	0.0389856	0.0429931	0.0393246	0.0381719	0.0470865	0.0392178	0.0421833	0.0402591	0.0465408	0.048926	0.0556189	0.0706549	0.079998	0.114401	1.01388	1.66203	0.729266	1.35915	0.716397	0.606554	0.18964	0.152893	2.12875	6.05897	0.856053	2.73079	3.89703	2.00138	0.285084	0.318056	0.999418	0.195388	0.227721	0.277846	0.169811	0.276291	0.524219	0.227245	0.118243	0.16642	0.45195	0.829882	0.364849	0.723262	1.79182	0.824711	0.849607
K-2	0.0808053	0.078947	0.0785642	0.0779545	0.0840092	0.0912182	0.0874699	0.0932871	0.0924948	0.0967473	0.0992249	0.107969	0.116917	0.135065	0.157332	0.215805	1.01506	1.66102	0.806844	0.982579	0.564722	0.470702	0.291111	0.30419	2.35222	5.25432	0.962809	2.99053	3.75103	1.68352	0.281619	0.23694	0.546502	0.160734	0.270655	0.353991	0.17113	0.232882	0.320079	0.19369	0.147241	0.180637	0.320913	0.714251	0.372071	0.706154	1.53555	0.747744	0.706095
K-3	0.0372245	0.0368989	0.0326185	0.039707	0.0380913	0.0397643	0.0394702	0.0439512	0.0416247	0.0452206	0.0492344	0.048228	0.0591079	0.0691391	0.0808909	0.117121	1.00512	1.88946	0.687578	1.00995	0.548578	0.453238	0.271404	0.19458	5.12261	13.6259	0.860072	3.89485	4.03341	1.44243	0.205113	0.166155	0.505144	0.103413	0.294316	0.358809	0.119621	0.191084	0.288445	0.130136	0.0806072	0.106856	0.259215	0.576568	0.272826	0.702107	1.58981	0.601148	0.583153
K-4	0.02116	0.0199932	0.0130685	0.0125784	0.0186507	0.0152052	0.0164439	0.0160507	0.0151619	0.0170492	0.0139808	0.0196908	0.0272756	0.0397895	0.058054	0.112109	1.41745	1.62955	0.584277	1.08356	0.592358	0.460882	0.205322	0.132059	1.97754	4.88833	1.0686	1.55126	3.2633	1.60356	0.25432	0.25733	0.5999	0.147682	0.107859	0.107178	0.128438	0.213031	0.340967	0.178487	0.115222	0.150752	0.304967	0.561308	0.350666	0.681415	1.36423	0.625011	0.883757
K-5	0.0386017	0.0381362	0.0354767	0.0352625	0.0359425	0.0366183	0.0381751	0.0381734	0.0457545	0.0440518	0.0484405	0.0468027	0.05298	0.068228	0.0782275	0.116912	1.07073	1.77057	0.662895	1.09818	0.578704	0.486608	0.29031	0.209233	4.59774	11.639	0.899886	3.50995	4.58994	1.57433	0.208786	0.204328	0.617618	0.110986	0.279653	0.294608	0.127475	0.204004	0.322101	0.144511	0.0902755	0.113271	0.282355	0.709482	0.297704	0.717613	1.63511	0.600922	0.68496
K-6	0.0514738	0.0522821	0.0558885	0.0501938	0.049801	0.0538025	0.0527584	0.0577889	0.0568258	0.0654928	0.064639	0.070122	0.0763484	0.0901437	0.104839	0.151888	1.3168	1.64431	0.630661	1.09152	0.593855	0.48649	0.274425	0.263712	5.06141	12.2412	0.927484	2.78715	5.01232	1.62391	0.201298	0.221149	0.822077	0.120005	0.217462	0.252788	0.137827	0.219745	0.347026	0.156371	0.102661	0.133542	0.311105	0.593113	0.325247	0.795632	1.5638	0.629843	0.768813
ZS-1	0.0182151	0.0191301	0.0240575	0.0244666	0.0269629	0.0260058	0.0311944	0.0312911	0.0384473	0.0428863	0.043524	0.048358	0.062315	0.0782149	0.0959525	0.148006	0.644635	2.96453	2.02075	1.20168	0.672423	0.35252	0.362941	0.214406	0.966997	15.4041	0.685592	6.18758	7.33632	3.57174	0.348309	0.14781	0.807882	0.107483	0.284999	0.77186	0.101722	0.1468	0.293789	0.159008	0.0299507	0.0661449	0.238515	0.60585	0.218079	0.73543	2.27948	1.43445	0.513925
ZS-2	0.0189592	0.0211579	0.0190376	0.0130339	0.0168021	0.0252995	0.0280063	0.0227191	0.027196	0.0296419	0.0356046	0.0428883	0.0467788	0.0653046	0.0741643	0.118363	0.549656	2.41677	1.25035	1.11354	0.547572	0.326893	0.334037	0.199164	1.58679	15.8785	0.545845	4.04186	5.20444	2.7701	0.242916	0.178717	0.62579	0.0810629	0.226011	0.452368	0.0923245	0.148052	0.284554	0.137848	0.0530271	0.0865852	0.275074	0.625681	0.24966	0.609458	2.08296	1.26653	0.610665
ZS-3	0.0131448	0.0124877	0.0161898	0.0163102	0.0159238	0.0152428	0.0207468	0.0220248	0.0255255	0.0267108	0.0288076	0.0282581	0.0357983	0.0546639	0.072109	0.108461	0.592526	2.90893	1.63988	1.07937	0.53114	0.264412	0.311673	0.16162	0.842409	15.9002	0.676129	5.33195	6.26899	4.40204	0.32003	0.168834	0.509459	0.114947	0.275781	0.647466	0.101373	0.147615	0.219451	0.136463	0.0331033	0.0579875	0.150106	0.468743	0.237101	0.619182	2.16671	1.4084	0.504355
ZS-4	0.00408328	0	0.00171945	0.00264658	0.00119255	0.00289043	0.00281158	0.00221822	0.000431514	0.00487394	0.00441298	0.0079719	0.0109571	0.0241148	0.0363972	0.0652777	0.385165	2.36326	1.57372	0.93243	0.54342	0.239678	0.273693	0.111847	0.382096	19.9584	0.587949	3.71396	4.64759	4.64615	0.393895	0.21426	0.451437	0.350509	0.185421	0.549843	0.116762	0.150334	0.234393	0.180289	0.0455038	0.0605416	0.159026	0.621877	0.246118	0.479567	1.66766	1.65244	0.520811
ZS-6	0.0347469	0.0350363	0.0393805	0.039181	0.0415162	0.042438	0.043006	0.0487177	0.0501292	0.0545268	0.0579256	0.0685913	0.0715703	0.0942134	0.11288	0.152843	0.4997	2.57766	2.24897	1.0521	0.633503	0.345946	0.365539	0.227727	0.688575	13.0303	0.632359	4.99503	6.6766	5.22526	0.413837	0.164164	0.504749	0.317483	0.216491	0.773869	0.121835	0.143675	0.249695	0.175582	0.0426164	0.0772352	0.1946	0.658275	0.243792	0.594333	2.00331	1.78016	0.556054
ZS-7	0.0287699	0.0289766	0.0252412	0.0277711	0.027589	0.0275517	0.0315349	0.0344449	0.0389675	0.0353479	0.0440466	0.043655	0.0529177	0.068046	0.0765129	0.112684	0.348355	2.21922	2.09561	0.808075	0.659348	0.287875	0.344638	0.205993	0.520528	20.471	0.446026	3.55957	5.9066	6.15112	0.453116	0.194237	0.573988	0.471342	0.158989	0.653003	0.131794	0.146887	0.262868	0.231441	0.0462571	0.0655043	0.187366	0.493137	0.362777	0.460252	1.58889	1.78169	0.457348
ZS+GC-1	0.0237955	0.0210646	0.0313418	0.0357805	0.0369925	0.0362685	0.0441392	0.0464351	0.0525118	0.0503954	0.061508	0.06312	0.0714645	0.09289	0.102368	0.147689	0.798651	1.13581	0.590318	1.03374	0.551256	0.457708	0.306737	0.303197	3.94538	9.9351	0.486522	1.61144	4.36174	1.5875	0.103471	0.179532	0.725846	0.0692133	0.100909	0.117197	0.09346	0.177816	0.346162	0.117344	0.0669281	0.102679	0.332426	0.683211	0.260813	0.539283	1.36356	0.552299	0.810371
ZS+GC-2	0.0112332	0.0136577	0.0176203	0.0125714	0.0173584	0.0226024	0.0210955	0.024865	0.0249116	0.0267206	0.0321914	0.029024	0.0435085	0.0542108	0.0724456	0.119116	0.891165	1.57664	0.648656	1.08817	0.554967	0.490874	0.241262	0.206601	3.64972	10.3585	0.700299	2.66396	4.1608	2.13648	0.143849	0.152519	0.683735	0.0545265	0.162259	0.209118	0.0839282	0.165882	0.294002	0.10925	0.0488078	0.0807282	0.258291	0.599198	0.245287	0.610636	1.51073	0.625551	0.655674
ZS+GC-3	0.0525033	0.0547712	0.0500181	0.054833	0.059645	0.0627132	0.0662212	0.0627405	0.0732113	0.0690985	0.0777734	0.0787972	0.0829226	0.10462	0.12027	0.160885	0.858024	1.09824	0.613794	1.15352	0.616324	0.54343	0.289787	0.242202	2.58722	7.06621	0.63467	1.4107	3.88491	2.19437	0.193196	0.231529	0.700058	0.0974465	0.13223	0.148757	0.14742	0.236998	0.360325	0.177701	0.115027	0.153142	0.344233	0.781985	0.337096	0.583056	1.50929	0.669015	0.860283
ZS+GC-4	0.00979139	0.00466575	0.0108587	0.010521	0.00601548	0.00825608	0.00244493	0.000861962	0.00319788	0	0.00387782	0.00308937	0.00662849	0.0117881	0.0273105	0.0409747	0.689693	1.25447	0.569285	1.09247	0.650326	0.518073	0.211884	0.0837397	2.01794	6.71917	0.686493	1.78741	4.43898	3.10678	0.236006	0.2483	0.825082	0.123307	0.138055	0.160692	0.105059	0.184867	0.335077	0.151742	0.0605076	0.0805275	0.233264	0.882291	0.277907	0.513189	1.41164	0.702566	0.673584
ZS+GC-5	0.0165218	0.0169143	0.0173509	0.0185163	0.0198657	0.0248534	0.0247336	0.0288335	0.0308	0.0291353	0.0326031	0.0415927	0.0355368	0.0624671	0.0719622	0.116156	0.745372	1.58907	0.867546	1.18616	0.689476	0.565489	0.264153	0.218896	3.57636	10.1795	0.618236	2.94525	4.31551	2.13131	0.182519	0.170517	0.670678	0.0583603	0.181432	0.284759	0.0861639	0.171628	0.312792	0.118165	0.0650836	0.0954331	0.291635	0.724539	0.250875	0.567884	1.67417	0.818953	0.744971
ZS+GC-6	0.0398023	0.0460103	0.045073	0.0459323	0.051104	0.0601174	0.0620057	0.0667148	0.0712562	0.0754128	0.0699376	0.0786886	0.0898903	0.113559	0.135139	0.179202	0.928768	1.13556	0.64251	1.17245	0.602367	0.527533	0.26988	0.268783	2.37213	6.44506	0.612579	1.12865	3.35939	2.0383	0.150995	0.205324	0.528355	0.0793375	0.0875618	0.10238	0.125943	0.212458	0.345893	0.168072	0.101736	0.136959	0.292613	0.528401	0.364728	0.555271	1.59664	0.730635	0.860428
[truncated: 150 more columns]
