# Supplementary material for: Traditional Chinese medicine Zhusha Anshen Wan: protective effects on liver, kidney, and intestine of the individual drugs using 1H NMR metabolomics
Source: Front Pharmacol. 2024 Jan 29;15:1353325. doi: 10.3389/fphar.2024.1353325 (PMC10871036; doi:10.3389/fphar.2024.1353325)
Supplement: Supplementary file 2 [file DataSheet3.xls]

## Sheet: Sheet1
	0.24	0.28	0.32	0.36	0.4	0.44	0.48	0.52	0.56	0.6	0.64	0.68	0.72	0.76	0.8	0.84	0.88	0.92	0.96	1	1.04	1.08	1.12	1.16	1.2	1.24	1.28	1.32	1.36	1.4	1.44	1.48	1.52	1.56	1.6	1.64	1.68	1.72	1.76	1.8	1.84	1.88	1.92	1.96	2	2.04	2.08	2.12	2.16
K-1	0.0431636	0.0397932	0.0389856	0.0429931	0.0393246	0.0381719	0.0470865	0.0392178	0.0421833	0.0402591	0.0465408	0.048926	0.0556189	0.0706549	0.079998	0.114401	1.01388	1.66203	0.729266	1.35915	0.716397	0.606554	0.18964	0.152893	2.12875	6.05897	0.856053	2.73079	3.89703	2.00138	0.285084	0.318056	0.999418	0.195388	0.227721	0.277846	0.169811	0.276291	0.524219	0.227245	0.118243	0.16642	0.45195	0.829882	0.364849	0.723262	1.79182	0.824711	0.849607
K-2	0.0808053	0.078947	0.0785642	0.0779545	0.0840092	0.0912182	0.0874699	0.0932871	0.0924948	0.0967473	0.0992249	0.107969	0.116917	0.135065	0.157332	0.215805	1.01506	1.66102	0.806844	0.982579	0.564722	0.470702	0.291111	0.30419	2.35222	5.25432	0.962809	2.99053	3.75103	1.68352	0.281619	0.23694	0.546502	0.160734	0.270655	0.353991	0.17113	0.232882	0.320079	0.19369	0.147241	0.180637	0.320913	0.714251	0.372071	0.706154	1.53555	0.747744	0.706095
K-3	0.0372245	0.0368989	0.0326185	0.039707	0.0380913	0.0397643	0.0394702	0.0439512	0.0416247	0.0452206	0.0492344	0.048228	0.0591079	0.0691391	0.0808909	0.117121	1.00512	1.88946	0.687578	1.00995	0.548578	0.453238	0.271404	0.19458	5.12261	13.6259	0.860072	3.89485	4.03341	1.44243	0.205113	0.166155	0.505144	0.103413	0.294316	0.358809	0.119621	0.191084	0.288445	0.130136	0.0806072	0.106856	0.259215	0.576568	0.272826	0.702107	1.58981	0.601148	0.583153
K-4	0.02116	0.0199932	0.0130685	0.0125784	0.0186507	0.0152052	0.0164439	0.0160507	0.0151619	0.0170492	0.0139808	0.0196908	0.0272756	0.0397895	0.058054	0.112109	1.41745	1.62955	0.584277	1.08356	0.592358	0.460882	0.205322	0.132059	1.97754	4.88833	1.0686	1.55126	3.2633	1.60356	0.25432	0.25733	0.5999	0.147682	0.107859	0.107178	0.128438	0.213031	0.340967	0.178487	0.115222	0.150752	0.304967	0.561308	0.350666	0.681415	1.36423	0.625011	0.883757
K-5	0.0386017	0.0381362	0.0354767	0.0352625	0.0359425	0.0366183	0.0381751	0.0381734	0.0457545	0.0440518	0.0484405	0.0468027	0.05298	0.068228	0.0782275	0.116912	1.07073	1.77057	0.662895	1.09818	0.578704	0.486608	0.29031	0.209233	4.59774	11.639	0.899886	3.50995	4.58994	1.57433	0.208786	0.204328	0.617618	0.110986	0.279653	0.294608	0.127475	0.204004	0.322101	0.144511	0.0902755	0.113271	0.282355	0.709482	0.297704	0.717613	1.63511	0.600922	0.68496
K-6	0.0514738	0.0522821	0.0558885	0.0501938	0.049801	0.0538025	0.0527584	0.0577889	0.0568258	0.0654928	0.064639	0.070122	0.0763484	0.0901437	0.104839	0.151888	1.3168	1.64431	0.630661	1.09152	0.593855	0.48649	0.274425	0.263712	5.06141	12.2412	0.927484	2.78715	5.01232	1.62391	0.201298	0.221149	0.822077	0.120005	0.217462	0.252788	0.137827	0.219745	0.347026	0.156371	0.102661	0.133542	0.311105	0.593113	0.325247	0.795632	1.5638	0.629843	0.768813
ZS-1	0.0182151	0.0191301	0.0240575	0.0244666	0.0269629	0.0260058	0.0311944	0.0312911	0.0384473	0.0428863	0.043524	0.048358	0.062315	0.0782149	0.0959525	0.148006	0.644635	2.96453	2.02075	1.20168	0.672423	0.35252	0.362941	0.214406	0.966997	15.4041	0.685592	6.18758	7.33632	3.57174	0.348309	0.14781	0.807882	0.107483	0.284999	0.77186	0.101722	0.1468	0.293789	0.159008	0.0299507	0.0661449	0.238515	0.60585	0.218079	0.73543	2.27948	1.43445	0.513925
ZS-2	0.0189592	0.0211579	0.0190376	0.0130339	0.0168021	0.0252995	0.0280063	0.0227191	0.027196	0.0296419	0.0356046	0.0428883	0.0467788	0.0653046	0.0741643	0.118363	0.549656	2.41677	1.25035	1.11354	0.547572	0.326893	0.334037	0.199164	1.58679	15.8785	0.545845	4.04186	5.20444	2.7701	0.242916	0.178717	0.62579	0.0810629	0.226011	0.452368	0.0923245	0.148052	0.284554	0.137848	0.0530271	0.0865852	0.275074	0.625681	0.24966	0.609458	2.08296	1.26653	0.610665
ZS-3	0.0131448	0.0124877	0.0161898	0.0163102	0.0159238	0.0152428	0.0207468	0.0220248	0.0255255	0.0267108	0.0288076	0.0282581	0.0357983	0.0546639	0.072109	0.108461	0.592526	2.90893	1.63988	1.07937	0.53114	0.264412	0.311673	0.16162	0.842409	15.9002	0.676129	5.33195	6.26899	4.40204	0.32003	0.168834	0.509459	0.114947	0.275781	0.647466	0.101373	0.147615	0.219451	0.136463	0.0331033	0.0579875	0.150106	0.468743	0.237101	0.619182	2.16671	1.4084	0.504355
ZS-4	0.00408328	0	0.00171945	0.00264658	0.00119255	0.00289043	0.00281158	0.00221822	0.000431514	0.00487394	0.00441298	0.0079719	0.0109571	0.0241148	0.0363972	0.0652777	0.385165	2.36326	1.57372	0.93243	0.54342	0.239678	0.273693	0.111847	0.382096	19.9584	0.587949	3.71396	4.64759	4.64615	0.393895	0.21426	0.451437	0.350509	0.185421	0.549843	0.116762	0.150334	0.234393	0.180289	0.0455038	0.0605416	0.159026	0.621877	0.246118	0.479567	1.66766	1.65244	0.520811
ZS-6	0.0347469	0.0350363	0.0393805	0.039181	0.0415162	0.042438	0.043006	0.0487177	0.0501292	0.0545268	0.0579256	0.0685913	0.0715703	0.0942134	0.11288	0.152843	0.4997	2.57766	2.24897	1.0521	0.633503	0.345946	0.365539	0.227727	0.688575	13.0303	0.632359	4.99503	6.6766	5.22526	0.413837	0.164164	0.504749	0.317483	0.216491	0.773869	0.121835	0.143675	0.249695	0.175582	0.0426164	0.0772352	0.1946	0.658275	0.243792	0.594333	2.00331	1.78016	0.556054
ZS-7	0.0287699	0.0289766	0.0252412	0.0277711	0.027589	0.0275517	0.0315349	0.0344449	0.0389675	0.0353479	0.0440466	0.043655	0.0529177	0.068046	0.0765129	0.112684	0.348355	2.21922	2.09561	0.808075	0.659348	0.287875	0.344638	0.205993	0.520528	20.471	0.446026	3.55957	5.9066	6.15112	0.453116	0.194237	0.573988	0.471342	0.158989	0.653003	0.131794	0.146887	0.262868	0.231441	0.0462571	0.0655043	0.187366	0.493137	0.362777	0.460252	1.58889	1.78169	0.457348
ZDH-1	0.0214203	0.0223519	0.0193695	0.0229899	0.0183507	0.024237	0.0220431	0.0261051	0.0300635	0.0309628	0.0289053	0.0339385	0.0398372	0.0494872	0.0663078	0.0981613	0.389093	2.22906	2.21404	0.859274	0.630784	0.285327	0.3121	0.163278	0.483968	19.3158	0.530149	4.27261	6.4007	5.06907	0.460448	0.178743	0.414009	0.320318	0.165821	0.705888	0.129352	0.132352	0.222528	0.168241	0.032056	0.0388051	0.137158	0.491992	0.225031	0.464133	1.66994	1.64493	0.424461
ZDH-2	0.0536574	0.0543127	0.0606755	0.0627394	0.0604774	0.0676772	0.0677784	0.0670859	0.071048	0.0768084	0.0807321	0.0908753	0.0964949	0.110715	0.132455	0.178209	0.524288	2.69402	2.19725	1.04982	0.643011	0.370619	0.422463	0.29176	0.79461	19.1877	0.510756	5.51929	6.9185	4.80902	0.331128	0.115952	0.576546	0.223418	0.215795	0.807606	0.116581	0.139367	0.242311	0.162279	0.0398118	0.0714654	0.183201	0.593104	0.219177	0.58818	1.97217	1.38852	0.422839
ZDH-3	0.0600492	0.0580377	0.0568391	0.0586414	0.0586418	0.0569632	0.0678909	0.0678589	0.0727715	0.0730194	0.0758709	0.0817424	0.0891189	0.103737	0.122373	0.164273	0.446416	2.46823	2.53603	0.972126	0.755641	0.375648	0.381578	0.231477	0.615942	14.8281	0.603023	4.74577	7.40785	5.71517	0.514353	0.200372	0.516569	0.378631	0.234306	0.84027	0.169353	0.17781	0.288596	0.229914	0.0798914	0.105821	0.2094	0.777026	0.305492	0.577401	1.93722	1.80846	0.485897
ZDH-4	0.0435231	0.042354	0.0488771	0.0467494	0.0500939	0.0548363	0.0600787	0.0537127	0.0625075	0.0699479	0.0715036	0.0773556	0.0880605	0.103967	0.124706	0.179271	0.58855	2.67255	3.22994	1.05539	0.664311	0.345762	0.341453	0.229867	0.664087	11.8996	0.742299	5.77807	10.3527	6.26483	0.471888	0.150236	0.860703	0.112859	0.196279	1.05383	0.152838	0.145676	0.280749	0.164548	0.0508453	0.0841997	0.290369	0.561421	0.230101	0.645433	2.43378	1.62799	0.576648
ZDH-5	0.0195582	0.0185605	0.0177391	0.0158131	0.0220502	0.0188651	0.0216663	0.0226246	0.0281367	0.0259948	0.0293571	0.0291478	0.0379925	0.052787	0.0673005	0.101427	0.413164	2.19407	1.99817	1.03553	0.707487	0.33535	0.319734	0.152554	0.505676	14.1115	0.546319	3.72557	5.9925	5.68094	0.455251	0.210748	0.606153	0.445761	0.183698	0.663494	0.127454	0.150817	0.29191	0.223177	0.0349276	0.0638887	0.193577	0.701162	0.247358	0.508506	1.80403	1.85668	0.528113
ZDH-6	0.0155238	0.0175947	0.017889	0.0182057	0.0224097	0.0248612	0.0232453	0.0283894	0.0265521	0.0312388	0.0332752	0.0388872	0.0525649	0.0595817	0.0759615	0.128513	0.425987	2.54306	2.60759	0.989708	0.784597	0.34976	0.34702	0.188551	0.523703	15.6706	0.554918	4.2306	7.37653	6.44826	0.511774	0.177452	0.518933	0.396725	0.148542	0.74972	0.127539	0.131696	0.248255	0.201244	0.0340266	0.0550864	0.152522	0.61242	0.328555	0.522373	1.89157	1.97175	0.502011
ZDH-7	0.0996874	0.106504	0.0992989	0.109147	0.11056	0.113516	0.116988	0.120828	0.130734	0.130582	0.143293	0.153412	0.162709	0.183943	0.212581	0.268852	0.77824	3.01659	2.06768	1.21714	0.697925	0.435085	0.462222	0.361009	1.26928	12.8996	0.731881	5.31311	7.19433	4.25642	0.303608	0.14508	0.765085	0.0977429	0.261111	0.735003	0.132676	0.178799	0.313506	0.180923	0.0925559	0.13602	0.322982	0.676531	0.303657	0.754806	2.25949	1.5628	0.625564
ZDH-8	0.0152632	0.0131676	0.0129137	0.0162596	0.0143432	0.0177115	0.0173209	0.0207239	0.0234824	0.0242475	0.0302369	0.0353214	0.0436871	0.0645173	0.0721628	0.117051	0.447697	3.10614	2.74809	1.02233	0.580473	0.283521	0.302628	0.169959	0.627566	15.4938	0.653371	6.35464	8.48072	5.58929	0.51437	0.136133	0.375817	0.255928	0.305465	0.994616	0.113396	0.122324	0.169908	0.118632	0.012539	0.0420707	0.122349	0.492505	0.212698	0.613264	2.38306	1.97471	0.45066
[truncated: 150 more columns]
