# Supplementary material for: Traditional Chinese medicine Zhusha Anshen Wan: protective effects on liver, kidney, and intestine of the individual drugs using 1H NMR metabolomics
Source: Front Pharmacol. 2024 Jan 29;15:1353325. doi: 10.3389/fphar.2024.1353325 (PMC10871036; doi:10.3389/fphar.2024.1353325)
Supplement: Supplementary file 3 [file DataSheet2.xls]

## Sheet: Sheet1
	0.24	0.28	0.32	0.36	0.4	0.44	0.48	0.52	0.56	0.6	0.64	0.68	0.72	0.76	0.8	0.84	0.88	0.92	0.96	1	1.04	1.08	1.12	1.16	1.2	1.24	1.28	1.32	1.36	1.4	1.44	1.48	1.52	1.56	1.6	1.64	1.68	1.72	1.76	1.8	1.84	1.88	1.92	1.96	2	2.04	2.08	2.12	2.16
K-1	0.0431636	0.0397932	0.0389856	0.0429931	0.0393246	0.0381719	0.0470865	0.0392178	0.0421833	0.0402591	0.0465408	0.048926	0.0556189	0.0706549	0.079998	0.114401	1.01388	1.66203	0.729266	1.35915	0.716397	0.606554	0.18964	0.152893	2.12875	6.05897	0.856053	2.73079	3.89703	2.00138	0.285084	0.318056	0.999418	0.195388	0.227721	0.277846	0.169811	0.276291	0.524219	0.227245	0.118243	0.16642	0.45195	0.829882	0.364849	0.723262	1.79182	0.824711	0.849607
K-2	0.0808053	0.078947	0.0785642	0.0779545	0.0840092	0.0912182	0.0874699	0.0932871	0.0924948	0.0967473	0.0992249	0.107969	0.116917	0.135065	0.157332	0.215805	1.01506	1.66102	0.806844	0.982579	0.564722	0.470702	0.291111	0.30419	2.35222	5.25432	0.962809	2.99053	3.75103	1.68352	0.281619	0.23694	0.546502	0.160734	0.270655	0.353991	0.17113	0.232882	0.320079	0.19369	0.147241	0.180637	0.320913	0.714251	0.372071	0.706154	1.53555	0.747744	0.706095
K-3	0.0372245	0.0368989	0.0326185	0.039707	0.0380913	0.0397643	0.0394702	0.0439512	0.0416247	0.0452206	0.0492344	0.048228	0.0591079	0.0691391	0.0808909	0.117121	1.00512	1.88946	0.687578	1.00995	0.548578	0.453238	0.271404	0.19458	5.12261	13.6259	0.860072	3.89485	4.03341	1.44243	0.205113	0.166155	0.505144	0.103413	0.294316	0.358809	0.119621	0.191084	0.288445	0.130136	0.0806072	0.106856	0.259215	0.576568	0.272826	0.702107	1.58981	0.601148	0.583153
K-4	0.02116	0.0199932	0.0130685	0.0125784	0.0186507	0.0152052	0.0164439	0.0160507	0.0151619	0.0170492	0.0139808	0.0196908	0.0272756	0.0397895	0.058054	0.112109	1.41745	1.62955	0.584277	1.08356	0.592358	0.460882	0.205322	0.132059	1.97754	4.88833	1.0686	1.55126	3.2633	1.60356	0.25432	0.25733	0.5999	0.147682	0.107859	0.107178	0.128438	0.213031	0.340967	0.178487	0.115222	0.150752	0.304967	0.561308	0.350666	0.681415	1.36423	0.625011	0.883757
K-5	0.0386017	0.0381362	0.0354767	0.0352625	0.0359425	0.0366183	0.0381751	0.0381734	0.0457545	0.0440518	0.0484405	0.0468027	0.05298	0.068228	0.0782275	0.116912	1.07073	1.77057	0.662895	1.09818	0.578704	0.486608	0.29031	0.209233	4.59774	11.639	0.899886	3.50995	4.58994	1.57433	0.208786	0.204328	0.617618	0.110986	0.279653	0.294608	0.127475	0.204004	0.322101	0.144511	0.0902755	0.113271	0.282355	0.709482	0.297704	0.717613	1.63511	0.600922	0.68496
K-6	0.0514738	0.0522821	0.0558885	0.0501938	0.049801	0.0538025	0.0527584	0.0577889	0.0568258	0.0654928	0.064639	0.070122	0.0763484	0.0901437	0.104839	0.151888	1.3168	1.64431	0.630661	1.09152	0.593855	0.48649	0.274425	0.263712	5.06141	12.2412	0.927484	2.78715	5.01232	1.62391	0.201298	0.221149	0.822077	0.120005	0.217462	0.252788	0.137827	0.219745	0.347026	0.156371	0.102661	0.133542	0.311105	0.593113	0.325247	0.795632	1.5638	0.629843	0.768813
ZS-1	0.0182151	0.0191301	0.0240575	0.0244666	0.0269629	0.0260058	0.0311944	0.0312911	0.0384473	0.0428863	0.043524	0.048358	0.062315	0.0782149	0.0959525	0.148006	0.644635	2.96453	2.02075	1.20168	0.672423	0.35252	0.362941	0.214406	0.966997	15.4041	0.685592	6.18758	7.33632	3.57174	0.348309	0.14781	0.807882	0.107483	0.284999	0.77186	0.101722	0.1468	0.293789	0.159008	0.0299507	0.0661449	0.238515	0.60585	0.218079	0.73543	2.27948	1.43445	0.513925
ZS-2	0.0189592	0.0211579	0.0190376	0.0130339	0.0168021	0.0252995	0.0280063	0.0227191	0.027196	0.0296419	0.0356046	0.0428883	0.0467788	0.0653046	0.0741643	0.118363	0.549656	2.41677	1.25035	1.11354	0.547572	0.326893	0.334037	0.199164	1.58679	15.8785	0.545845	4.04186	5.20444	2.7701	0.242916	0.178717	0.62579	0.0810629	0.226011	0.452368	0.0923245	0.148052	0.284554	0.137848	0.0530271	0.0865852	0.275074	0.625681	0.24966	0.609458	2.08296	1.26653	0.610665
ZS-3	0.0131448	0.0124877	0.0161898	0.0163102	0.0159238	0.0152428	0.0207468	0.0220248	0.0255255	0.0267108	0.0288076	0.0282581	0.0357983	0.0546639	0.072109	0.108461	0.592526	2.90893	1.63988	1.07937	0.53114	0.264412	0.311673	0.16162	0.842409	15.9002	0.676129	5.33195	6.26899	4.40204	0.32003	0.168834	0.509459	0.114947	0.275781	0.647466	0.101373	0.147615	0.219451	0.136463	0.0331033	0.0579875	0.150106	0.468743	0.237101	0.619182	2.16671	1.4084	0.504355
ZS-4	0.00408328	0	0.00171945	0.00264658	0.00119255	0.00289043	0.00281158	0.00221822	0.000431514	0.00487394	0.00441298	0.0079719	0.0109571	0.0241148	0.0363972	0.0652777	0.385165	2.36326	1.57372	0.93243	0.54342	0.239678	0.273693	0.111847	0.382096	19.9584	0.587949	3.71396	4.64759	4.64615	0.393895	0.21426	0.451437	0.350509	0.185421	0.549843	0.116762	0.150334	0.234393	0.180289	0.0455038	0.0605416	0.159026	0.621877	0.246118	0.479567	1.66766	1.65244	0.520811
ZS-6	0.0347469	0.0350363	0.0393805	0.039181	0.0415162	0.042438	0.043006	0.0487177	0.0501292	0.0545268	0.0579256	0.0685913	0.0715703	0.0942134	0.11288	0.152843	0.4997	2.57766	2.24897	1.0521	0.633503	0.345946	0.365539	0.227727	0.688575	13.0303	0.632359	4.99503	6.6766	5.22526	0.413837	0.164164	0.504749	0.317483	0.216491	0.773869	0.121835	0.143675	0.249695	0.175582	0.0426164	0.0772352	0.1946	0.658275	0.243792	0.594333	2.00331	1.78016	0.556054
ZS-7	0.0287699	0.0289766	0.0252412	0.0277711	0.027589	0.0275517	0.0315349	0.0344449	0.0389675	0.0353479	0.0440466	0.043655	0.0529177	0.068046	0.0765129	0.112684	0.348355	2.21922	2.09561	0.808075	0.659348	0.287875	0.344638	0.205993	0.520528	20.471	0.446026	3.55957	5.9066	6.15112	0.453116	0.194237	0.573988	0.471342	0.158989	0.653003	0.131794	0.146887	0.262868	0.231441	0.0462571	0.0655043	0.187366	0.493137	0.362777	0.460252	1.58889	1.78169	0.457348
ZDG-1	0.136201	0.136745	0.147756	0.146082	0.145115	0.150301	0.157163	0.159421	0.163503	0.171222	0.174574	0.184566	0.192185	0.217127	0.239502	0.299271	0.677951	2.57453	2.16829	1.14042	0.724483	0.460048	0.461394	0.35274	0.834072	8.17721	0.799693	4.46248	6.34069	6.12534	0.367619	0.192978	0.719925	0.3196	0.241567	0.750427	0.186195	0.219267	0.333567	0.246691	0.141381	0.18027	0.343741	0.808107	0.346998	0.707982	1.98985	1.72574	0.632132
ZDG-2	0.0716699	0.0719175	0.0737289	0.0762244	0.0768681	0.0812491	0.0783514	0.0894307	0.0946022	0.0943873	0.105202	0.113907	0.120688	0.14341	0.166361	0.227856	0.766049	2.85114	1.94742	1.16683	0.62911	0.479683	0.336301	0.312744	3.1123	11.8629	0.679779	5.57342	8.08717	3.62327	0.319702	0.148188	0.763555	0.0709872	0.295479	0.780603	0.116514	0.180364	0.326967	0.146121	0.0727038	0.112008	0.321211	0.539275	0.3097	0.747257	2.48098	1.36541	0.645335
ZDG-3	0.0739215	0.0736044	0.073905	0.0785086	0.0854668	0.0871984	0.0878995	0.0940161	0.100932	0.106322	0.110048	0.125179	0.139164	0.161942	0.183928	0.247535	0.669779	3.32016	2.95833	1.17318	0.638993	0.431248	0.258057	0.268256	1.39833	5.35898	0.91457	7.45977	11.6718	5.2788	0.470696	0.162657	0.867693	0.0919135	0.35605	1.16202	0.143543	0.185998	0.337858	0.161556	0.0826742	0.123072	0.388308	0.609055	0.307538	0.818789	2.96932	1.88728	0.674963
ZDG-4	0.0750221	0.0729649	0.0789405	0.0848705	0.0803311	0.0840159	0.0878254	0.0931294	0.0973776	0.0983532	0.107146	0.118065	0.128632	0.149446	0.166133	0.217348	0.482358	2.46286	2.43896	0.999347	0.805844	0.409646	0.435146	0.338363	0.776588	16.4322	0.412706	3.99242	6.79831	4.90143	0.443245	0.118088	0.403071	0.322689	0.179294	0.763155	0.135469	0.148328	0.233038	0.19707	0.0641742	0.104464	0.201401	0.413096	0.577747	0.557597	1.81612	2.06241	0.549752
ZDG-5	0.0408111	0.0373124	0.0414704	0.0410431	0.0441914	0.0464174	0.0468251	0.049681	0.0555025	0.0576999	0.0662442	0.0659479	0.0750723	0.0909663	0.106261	0.150173	0.487406	2.54231	2.26241	0.951594	0.738203	0.362947	0.398962	0.236806	0.601188	17.3651	0.565737	4.32738	6.62579	4.87831	0.470146	0.169083	0.556027	0.446122	0.195183	0.766291	0.139794	0.154173	0.263976	0.228007	0.0687128	0.0835507	0.195388	0.821687	0.332092	0.571515	1.85355	1.83893	0.462382
ZDG-6	0.0198144	0.020658	0.0210965	0.0202038	0.0240426	0.0261755	0.0302927	0.0338248	0.0343418	0.0402867	0.0450707	0.0508134	0.0605211	0.0759215	0.0970992	0.139376	0.567137	2.83403	1.08137	0.935488	0.662919	0.296374	0.351685	0.229011	0.641866	17.3078	0.533124	2.27109	2.47417	5.20696	0.144283	0.164159	0.383473	0.272252	0.0550478	0.15697	0.0683123	0.115252	0.208195	0.182379	0.043661	0.0778031	0.146482	0.298325	0.465172	0.485202	1.29302	1.65433	0.663537
ZDG-7	0.0345715	0.0357928	0.0374964	0.0442735	0.0415772	0.048614	0.0490988	0.0517723	0.0556264	0.0576598	0.0620548	0.0734207	0.0877512	0.101887	0.118054	0.173384	0.595716	2.95594	2.82379	1.12711	0.64532	0.341528	0.306958	0.210569	0.870009	9.09017	0.827968	6.84992	9.85302	5.99793	0.496813	0.18822	0.930489	0.0974279	0.280019	1.04162	0.143295	0.164956	0.302119	0.149049	0.0717977	0.0956215	0.327263	0.515651	0.273409	0.752254	2.56299	1.84121	0.66168
ZDG-8	0.0583613	0.0618217	0.0638523	0.0640939	0.0753789	0.0714693	0.0774531	0.0810292	0.0863716	0.0932331	0.101338	0.109823	0.120444	0.157756	0.176866	0.233542	0.623261	2.54801	2.24937	1.16491	0.842509	0.487302	0.498807	0.366947	1.0006	15.5661	0.438698	3.93177	6.11592	5.1835	0.280574	0.0932417	0.55879	0.312537	0.126353	0.626673	0.087126	0.134589	0.258975	0.175264	0.041805	0.0837884	0.282441	0.780701	0.275151	0.583767	1.8315	1.89183	0.580248
[truncated: 150 more columns]
