# Supplementary material for: Traditional Chinese medicine Zhusha Anshen Wan: protective effects on liver, kidney, and intestine of the individual drugs using 1H NMR metabolomics
Source: Front Pharmacol. 2024 Jan 29;15:1353325. doi: 10.3389/fphar.2024.1353325 (PMC10871036; doi:10.3389/fphar.2024.1353325)
Supplement: Supplementary file 4 [file DataSheet4.xls]

## Sheet: Sheet1
	0.24	0.28	0.32	0.36	0.4	0.44	0.48	0.52	0.56	0.6	0.64	0.68	0.72	0.76	0.8	0.84	0.88	0.92	0.96	1	1.04	1.08	1.12	1.16	1.2	1.24	1.28	1.32	1.36	1.4	1.44	1.48	1.52	1.56	1.6	1.64	1.68	1.72	1.76	1.8	1.84	1.88	1.92	1.96	2	2.04	2.08	2.12	2.16
K-1	0.0431636	0.0397932	0.0389856	0.0429931	0.0393246	0.0381719	0.0470865	0.0392178	0.0421833	0.0402591	0.0465408	0.048926	0.0556189	0.0706549	0.079998	0.114401	1.01388	1.66203	0.729266	1.35915	0.716397	0.606554	0.18964	0.152893	2.12875	6.05897	0.856053	2.73079	3.89703	2.00138	0.285084	0.318056	0.999418	0.195388	0.227721	0.277846	0.169811	0.276291	0.524219	0.227245	0.118243	0.16642	0.45195	0.829882	0.364849	0.723262	1.79182	0.824711	0.849607
K-2	0.0808053	0.078947	0.0785642	0.0779545	0.0840092	0.0912182	0.0874699	0.0932871	0.0924948	0.0967473	0.0992249	0.107969	0.116917	0.135065	0.157332	0.215805	1.01506	1.66102	0.806844	0.982579	0.564722	0.470702	0.291111	0.30419	2.35222	5.25432	0.962809	2.99053	3.75103	1.68352	0.281619	0.23694	0.546502	0.160734	0.270655	0.353991	0.17113	0.232882	0.320079	0.19369	0.147241	0.180637	0.320913	0.714251	0.372071	0.706154	1.53555	0.747744	0.706095
K-3	0.0372245	0.0368989	0.0326185	0.039707	0.0380913	0.0397643	0.0394702	0.0439512	0.0416247	0.0452206	0.0492344	0.048228	0.0591079	0.0691391	0.0808909	0.117121	1.00512	1.88946	0.687578	1.00995	0.548578	0.453238	0.271404	0.19458	5.12261	13.6259	0.860072	3.89485	4.03341	1.44243	0.205113	0.166155	0.505144	0.103413	0.294316	0.358809	0.119621	0.191084	0.288445	0.130136	0.0806072	0.106856	0.259215	0.576568	0.272826	0.702107	1.58981	0.601148	0.583153
K-4	0.02116	0.0199932	0.0130685	0.0125784	0.0186507	0.0152052	0.0164439	0.0160507	0.0151619	0.0170492	0.0139808	0.0196908	0.0272756	0.0397895	0.058054	0.112109	1.41745	1.62955	0.584277	1.08356	0.592358	0.460882	0.205322	0.132059	1.97754	4.88833	1.0686	1.55126	3.2633	1.60356	0.25432	0.25733	0.5999	0.147682	0.107859	0.107178	0.128438	0.213031	0.340967	0.178487	0.115222	0.150752	0.304967	0.561308	0.350666	0.681415	1.36423	0.625011	0.883757
K-5	0.0386017	0.0381362	0.0354767	0.0352625	0.0359425	0.0366183	0.0381751	0.0381734	0.0457545	0.0440518	0.0484405	0.0468027	0.05298	0.068228	0.0782275	0.116912	1.07073	1.77057	0.662895	1.09818	0.578704	0.486608	0.29031	0.209233	4.59774	11.639	0.899886	3.50995	4.58994	1.57433	0.208786	0.204328	0.617618	0.110986	0.279653	0.294608	0.127475	0.204004	0.322101	0.144511	0.0902755	0.113271	0.282355	0.709482	0.297704	0.717613	1.63511	0.600922	0.68496
K-6	0.0514738	0.0522821	0.0558885	0.0501938	0.049801	0.0538025	0.0527584	0.0577889	0.0568258	0.0654928	0.064639	0.070122	0.0763484	0.0901437	0.104839	0.151888	1.3168	1.64431	0.630661	1.09152	0.593855	0.48649	0.274425	0.263712	5.06141	12.2412	0.927484	2.78715	5.01232	1.62391	0.201298	0.221149	0.822077	0.120005	0.217462	0.252788	0.137827	0.219745	0.347026	0.156371	0.102661	0.133542	0.311105	0.593113	0.325247	0.795632	1.5638	0.629843	0.768813
ZS-1	0.0182151	0.0191301	0.0240575	0.0244666	0.0269629	0.0260058	0.0311944	0.0312911	0.0384473	0.0428863	0.043524	0.048358	0.062315	0.0782149	0.0959525	0.148006	0.644635	2.96453	2.02075	1.20168	0.672423	0.35252	0.362941	0.214406	0.966997	15.4041	0.685592	6.18758	7.33632	3.57174	0.348309	0.14781	0.807882	0.107483	0.284999	0.77186	0.101722	0.1468	0.293789	0.159008	0.0299507	0.0661449	0.238515	0.60585	0.218079	0.73543	2.27948	1.43445	0.513925
ZS-2	0.0189592	0.0211579	0.0190376	0.0130339	0.0168021	0.0252995	0.0280063	0.0227191	0.027196	0.0296419	0.0356046	0.0428883	0.0467788	0.0653046	0.0741643	0.118363	0.549656	2.41677	1.25035	1.11354	0.547572	0.326893	0.334037	0.199164	1.58679	15.8785	0.545845	4.04186	5.20444	2.7701	0.242916	0.178717	0.62579	0.0810629	0.226011	0.452368	0.0923245	0.148052	0.284554	0.137848	0.0530271	0.0865852	0.275074	0.625681	0.24966	0.609458	2.08296	1.26653	0.610665
ZS-3	0.0131448	0.0124877	0.0161898	0.0163102	0.0159238	0.0152428	0.0207468	0.0220248	0.0255255	0.0267108	0.0288076	0.0282581	0.0357983	0.0546639	0.072109	0.108461	0.592526	2.90893	1.63988	1.07937	0.53114	0.264412	0.311673	0.16162	0.842409	15.9002	0.676129	5.33195	6.26899	4.40204	0.32003	0.168834	0.509459	0.114947	0.275781	0.647466	0.101373	0.147615	0.219451	0.136463	0.0331033	0.0579875	0.150106	0.468743	0.237101	0.619182	2.16671	1.4084	0.504355
ZS-4	0.00408328	0	0.00171945	0.00264658	0.00119255	0.00289043	0.00281158	0.00221822	0.000431514	0.00487394	0.00441298	0.0079719	0.0109571	0.0241148	0.0363972	0.0652777	0.385165	2.36326	1.57372	0.93243	0.54342	0.239678	0.273693	0.111847	0.382096	19.9584	0.587949	3.71396	4.64759	4.64615	0.393895	0.21426	0.451437	0.350509	0.185421	0.549843	0.116762	0.150334	0.234393	0.180289	0.0455038	0.0605416	0.159026	0.621877	0.246118	0.479567	1.66766	1.65244	0.520811
ZS-6	0.0347469	0.0350363	0.0393805	0.039181	0.0415162	0.042438	0.043006	0.0487177	0.0501292	0.0545268	0.0579256	0.0685913	0.0715703	0.0942134	0.11288	0.152843	0.4997	2.57766	2.24897	1.0521	0.633503	0.345946	0.365539	0.227727	0.688575	13.0303	0.632359	4.99503	6.6766	5.22526	0.413837	0.164164	0.504749	0.317483	0.216491	0.773869	0.121835	0.143675	0.249695	0.175582	0.0426164	0.0772352	0.1946	0.658275	0.243792	0.594333	2.00331	1.78016	0.556054
ZS-7	0.0287699	0.0289766	0.0252412	0.0277711	0.027589	0.0275517	0.0315349	0.0344449	0.0389675	0.0353479	0.0440466	0.043655	0.0529177	0.068046	0.0765129	0.112684	0.348355	2.21922	2.09561	0.808075	0.659348	0.287875	0.344638	0.205993	0.520528	20.471	0.446026	3.55957	5.9066	6.15112	0.453116	0.194237	0.573988	0.471342	0.158989	0.653003	0.131794	0.146887	0.262868	0.231441	0.0462571	0.0655043	0.187366	0.493137	0.362777	0.460252	1.58889	1.78169	0.457348
ZS+HL-1	0.0999693	0.10182	0.102848	0.103366	0.106657	0.10558	0.111314	0.116139	0.12295	0.122482	0.124686	0.136731	0.148466	0.163466	0.184602	0.231404	1.14914	1.6514	0.682751	1.06479	0.613574	0.516627	0.331041	0.348378	3.94483	7.4597	0.864827	2.93686	4.05268	1.26256	0.185858	0.19539	0.694893	0.135107	0.270896	0.288605	0.17236	0.235986	0.360634	0.176392	0.131862	0.175375	0.359248	0.6166	0.379913	0.745499	1.49171	0.608428	0.77015
ZS+HL-2	0.132652	0.135002	0.138196	0.143463	0.143926	0.151632	0.156462	0.159133	0.156762	0.163567	0.165078	0.175942	0.188428	0.204346	0.223678	0.267255	1.03958	1.24172	0.658019	0.976836	0.595681	0.515943	0.412023	0.433413	4.11754	8.55791	0.710501	1.91724	4.28605	1.20125	0.188984	0.252543	0.739079	0.160003	0.231308	0.240587	0.197778	0.271529	0.409114	0.211558	0.18863	0.224699	0.428777	0.691587	0.411017	0.678887	1.35285	0.593586	0.873613
ZS+HL-3	0.0796322	0.0776249	0.0761809	0.0841531	0.0807593	0.0817674	0.0838528	0.0864737	0.0867683	0.0819709	0.0874688	0.0911382	0.102324	0.113144	0.125005	0.170329	1.10583	1.11576	0.618456	1.02369	0.599747	0.476525	0.267141	0.219936	2.41657	5.92538	0.867346	1.67707	4.7404	1.17007	0.246541	0.258505	0.699963	0.141743	0.186057	0.199565	0.177733	0.260731	0.357402	0.181962	0.148949	0.182993	0.366603	0.73384	0.421336	0.660961	1.45825	0.657281	0.915813
ZS+HL-4	0.120063	0.118929	0.119334	0.125443	0.12236	0.123325	0.125433	0.13215	0.13652	0.14237	0.142646	0.149822	0.153661	0.167163	0.191013	0.224341	0.926582	1.40175	0.680523	1.06033	0.703068	0.604856	0.363116	0.312834	2.48111	6.58621	0.768336	2.01624	4.24589	2.60855	0.19472	0.248883	0.789545	0.153138	0.200509	0.256057	0.179828	0.247856	0.387334	0.230458	0.161782	0.193026	0.326193	0.883476	0.401878	0.626708	1.37861	0.72941	0.689658
ZS+HL-5	0.0671735	0.06657	0.0744544	0.0704077	0.0670692	0.0729907	0.0687844	0.0715629	0.07334	0.0715974	0.0766136	0.0821236	0.0815888	0.103306	0.110745	0.143169	0.82994	1.21747	0.633605	0.986096	0.533233	0.458568	0.245514	0.218343	2.68623	7.25123	0.784432	2.09329	3.90075	2.01893	0.262295	0.275244	0.791963	0.161232	0.20815	0.241098	0.165554	0.233612	0.367825	0.186844	0.123471	0.160263	0.343664	0.660329	0.390167	0.599116	1.43423	0.678919	0.87921
ZS+HL-6	0.0275596	0.0266377	0.0289341	0.0336347	0.0308712	0.0273262	0.0256174	0.0311068	0.0291601	0.0304811	0.0335961	0.037563	0.0423169	0.0495391	0.0678781	0.104396	0.929703	1.87428	0.768463	1.0504	0.538612	0.414916	0.201403	0.149445	2.85644	7.89646	0.826588	3.63616	5.64009	1.63342	0.230534	0.205537	0.738743	0.110455	0.29286	0.348337	0.129714	0.198538	0.31889	0.127101	0.0848398	0.115431	0.295493	0.646642	0.334535	0.705179	1.76427	0.655954	0.836711
[truncated: 150 more columns]
